# Supplementary material for: Microtubules provide force to promote membrane uncoating in vacuolar escape for a cyto-invasive bacterial pathogen
Source: Nat Commun. 2024 Feb 5;15:1065. doi: 10.1038/s41467-024-45182-6 (PMC10844605; doi:10.1038/s41467-024-45182-6)
Supplement: Supplementary file 9 — Supplementary Data 1 [file 41467_2024_45182_MOESM9_ESM.xlsx]

## Sheet: Sheet1
REAGENT or RESOURCE	SOURCE	IDENTIFIER
Antibodies
Rabbit anti-LC3	Abcam	Cat#ab48394; RRID: AB_881433
Rabbit anti-NDP52	Abcam	Cat#ab68588; RRID: AB_1640255
Rabbit anti-p62	MBLbio	Cat#PM045; RRID: AB_1279301
Rabbit anti-Shigella	Abcam	Cat#ab65282; RRID: AB_1142846
Mouse anti-DYNC1I1	Sigma Aldrich	Cat#MAB1618; RRID: AB_2246059
Mouse anti-FLAG (M2)	Sigma Aldrich	Cat#F3165; RRID: AB_259529
Rabbit anti-BICDL2	Thermo Fisher	Cat#PA5-60293; RRID: AB_2639475
Goat anti-rabbit IgG (H+L) highly cross-adsorbed secondary antibody, Alexa Fluor488	Thermo Fisher	Cat#A11034; RRID: AB_2576217
Goat anti-rabbit IgG (H+L) cross-adsorbed secondary antibody, Cy3	Thermo Fisher	Cat#A10520; RRID: AB_10563288
Goat anti-mouse IgG (H+L) cross-adsorbed secondary antibody, FITC	Thermo Fisher	Cat#F-2761; RRID: AB_2536524
Goat anti-mouse IgG (H+L) cross-adsorbed secondary antibody, Cy3	Thermo Fisher	Cat#A10521; RRID: AB_10373848
Chemicals
Nocodazole	Sigma Aldrich	Cat#M1404-2MG
Taxol	Sigma Aldrich	Cat#PHL89806-10MG
MG132	Sigma Aldrich	Cat#M7449-1ML
FuGENE® HD Transfection Reagent	Promega	Cat#E2311
Lipofectamine RNAiMAX	Life Technologies	Cat#13778030
Paraformaldehyde 16%	Electron Microscopy Sciences	Cat#15710
ProLong Gold Antifade Mountant	Thermo Fisher	Cat#P10144
DAPI	Thermo Fisher	Cat#62248
Phalloidin-Alexa Fluor647	Invitrogen	Cat#A22287
Gentamicin	Sigma Aldrich	Cat#G1272
Experimental Models: Cell Lines
Human: HeLa cells	ATCC	Cat#ATCC CCL-2; RRID: CVCL_0030
Human: Caco-2/TC7	Philippe Sansonetti lab	N/A
Oligonucleotides
Rab13-DN-For	Eurofins	AATTGTCTGATCATTCGCTTTGCAG
Rab13-DN-Rev	Eurofins	GATCAGACAATTCTTGCCCACCCCCGAGTC
p150Glued	Eurogentec	GGUAUCUGACACGCUCCU; UAGGAGCGUGUCAGAUAC
ON-TARGETplus SMARTpool NIN	Dharmacon	L-019133-0-0005
ON-TARGETplus SMARTpool NINL	Dharmacon	L-018162-01-0005
ON-TARGETplus SMARTpool BICD1	Dharmacon	L-019496-00-0005
ON-TARGETplus SMARTpool BICDL1	Dharmacon	L-027129-02-0005
ON-TARGETplus SMARTpool BICDL2	Dharmacon	L-022613-02-0005
ON-TARGETplus SMARTpool Hook1	Dharmacon	L-016845-01-0005
ON-TARGETplus SMARTpool Hook2	Dharmacon	L-020408-02-0005
ON-TARGETplus SMARTpool Hook3	Dharmacon	L-013558-01-0005
ON-TARGETplus SMARTpool Daple	Dharmacon	L-033364-01-0005
ON-TARGETplus SMARTpool Girdin	Dharmacon	L-032517-02-0005
ON-TARGETplus SMARTpool Rab11FIP3	Dharmacon	L-021079-02-0005
ON-TARGETplus SMARTpool Trak1	Dharmacon	L-020331-01-0005
ON-TARGETplus SMARTpool Trak2	Dharmacon	L-014141-00-0005
ON-TARGETplus SMARTpool Hap1	Dharmacon	L-011560-00-0005
ON-TARGETplus SMARTpool Control	Dharmacon	D-001810-10-05
Recombinant DNA
GFP-Tubulin	Arnaud Echard lab	verified by sequencing
Galectin-3-mOrange	Ray et al., 2010	N/A
mEmerald-CLIP-170	Gift from Michael Davidson	Addgene #54044
EGFP-IC2-FL	King el al., 2003	Addgene #51409
pEGFP-Actin	Ehsani et al, 2012	N/A
pEF-3xFlag-NINL	This study	N/A
GFP-Rab13	Arnaud Echard lab	verified by sequencing
GFP-Rab13-T22N	This study	verified by sequencing
Software and Algorithms
FIJI	Schindelin et al., 2012	https://fiji.sc
GraphPad Prism	GraphPad Software version 8.0 or 9.3.1	N/A
