# Supplementary material for: Microtubules provide force to promote membrane uncoating in vacuolar escape for a cyto-invasive bacterial pathogen
Source: Nat Commun. 2024 Feb 5;15:1065. doi: 10.1038/s41467-024-45182-6 (PMC10844605; doi:10.1038/s41467-024-45182-6)
Supplement: Supplementary file 11 — Source Data [file 41467_2024_45182_MOESM11_ESM.xlsx]

## Sheet: 1E
	Shigella	Salmonella
% CLIP-170 comets next to ruptured BCV	100	64
	100	36
	93	69

## Sheet: 1G
	Shigella	Salmonella
% BCV disassembly upon vacuolar rupture	53	18
	64	7
	75	9

## Sheet: 2B
		siRNA Neg
%Event	Free	30	38	24
	Entrapped	2	0	4
		siRNA p150-Glued
%Event	Free	17	8	5
	Entrapped	33	27	21

## Sheet: 2C
BCV disassembly time (min)
siRNA Neg	siRNA p150-Glued
59	53
55	39
53	49
46	40
58	33
42	29
32	10
17	16
28	25
40	42
15	56
57	46
44	17
40	20
27	12
17	40
30	15
34	11
25	31
22	30
21	16
35	42
20	38
26	35
25	30
29	31
18	28
28	37
13	53
17	28
49	56
20	58
59	58
48	67
32	23
31	56
19	63
22	22
31	29
30	21
29	36
45	29
14	54
12	20
22	64
30	50
19	52
19	45
8	17
18	39
29	27
9	30
29	65
8	21
20	10
26	34
25	31
22	38
17	31
13	26
31	64
9	32
16	17
36	39
6	23
9	36
16	60
6	34
12	39
16	17
5	25
20	27
5	52
12	57
27	39
11	58
7	66
10	16
7	30
11	22
19	29
35	44
12	57
11	14
14	27
9	18
22	35
12	56
6	18
13	42
13
25
24
24
30
8
28
34
22
14
12
21
25
48
16
47
43
3
36
20
45
22
15
7
24
6
16
7
17
14
16
65
26
30
26
10
49
14
41
24
13
13
22
34
30
33
20
26
19
10
7

## Sheet: 2D
Shigella escape time (min)
siRNA Neg	siRNA p150-Glued
26	30
26	48
27	22
29	46
28	53
30	24
29	56
16	57
25	66
21	25
30	55
10	63
21	29
8	29
14	21
19	36
24	29
8	54
24	20
7	64
20	50
28	52
22	45
22	17
16	39
14	27
26	30
7	65
21	32
39	10
8	34
16	35
17	39
5	31
15	32
15	68
4	41
23	19
5	39
9	36
26	37
11	60
6	38
8	39
9	30
10	27
19	27
36	52
11	58
12	39
15	82
8	66
25	15
12	31
16	22
20	30
17	45
36	57
25	39
25	27
31	18
16	38
29	57
34	19
21	42
20	8
21	8
23	11
26	4
57	3
26	11
49	22
43	17
6	17
40	30
21	20
58	32
21	16
15	5
7	9
45	40
7	14
16	15
7	17
20	30
13	11
16	13
65	31
26	2
30	6
21	31
10	8
50	8
27	21
41	9
24	32
13	13
13	18
22	22
34	6
31	16
47	31
23	20
25	32
19	16
11	23
7	27
	22
	7
	37
	19
	10
	18
	14
	14
	14
	9
	8
	30
	8
	19
	21
	22

## Sheet: 2E
% intracellular Shigella with LC3 recruitment
siRNA Neg	siRNA p150-Glued
25	31
0	11
0	18
100	25
33	100
100	33
33	50
50	50
33	67
67	25
10	20
57	40
33	50
25	50
50	0
29	50
41	0
14	22
0	100
0	31
40	33
80	50
33	50
14	33
0	50
67	0
43	50
50	67
20	56
50	80
29	100
100	25
25	60
0	50
40	50
20	25
20	22
0	71
0	20
0	0
0	33
50	50
0	50
0	100
40	50
17	33
25	71
20	67
0	100
0	50
0	30
67	25
0	20
0	80
0	33
0	50
20	25
30	100
57	0
0	0
33	25
0	0
0	50
25	0
0	30
25	14
100	100
17	80
100	57
23	100
20	50
33	0
20	100
20	100
50	100
0	67
0	67
0	100
25	50
100	0
25	100
0	0
33	33
33	50
0	0
	60
	33
	33
	67
	50
	100
	20
	75

## Sheet: 3A
BCV disassembly time (min)
siRNA-Neg	siRNA-NINL	siRNA-Daple	siRNA-BICDL2	siRNA-Hook1	siRNA-Rab11FIP3	siRNA-Trak1	siRNA-NIN	siRNA-Girdin	siRNA-Trak2	siRNA-BICDL1	siRNA-Hook2	siRNA-Hook3	siRNA-Hap1	siRNA-BICD1
13	35	6	27	19	13	28	14	20	26	10	10	60	26	12
27	16	22	30	7	18	7	10	16	16	32	21	21	28	14
22	35	24	25	23	8	21	19	8	13	22	16	41	19	18
26	32	21	36	30	34	31	39	14	12	13	22	20	10	16
17	39	26	28	31	31	19	10	9	7	11	17	7	22	17
26	28	30	50	32	7	54	33	16	26	9	20	32	40	30
29	11	29	25	39	20	21	30	11	41	6	11	33	17	21
37	27	46	39	18	13	8	37	19	6	36	25	30	18	30
15	13	23	31	12	36	7	30	25	8	55	30	30	24	31
13	13	49	35	36	19	19	32	17	17	21	31	4	23	10
11	20	19	31	47	44	22	23	36	16	25	21	29	16	20
26	22	7	32	30	16	22	12	10	8	37	17	25	4	23
26	14	11	37	18	25	42	14	22	22	6	20	27	19	16
16	24	10	29	12	37	34	38	9	29	33	20	23	9	18
13	36	26	9	5	14	3	20	28	22	30	15	24	20	28
19	24	19	48	24	35	16	19	15	48	16	23	30	17	13
18	35	12	29	28	19	19	12	20	29	14	14	27	7	19
27	12	21	36	20	20	16	15	28	30	40	14	22	13	39
19	31	26	43	35	19	17	40	33	15	16	19	25	12	26
36	25	40	8	29	13	28	22	12	19	17	12	15	30	9
7	23	46	5	16	31	16	27	29	25	23	14	14	14	10
13	14	35	15	6	8	27	15	43	33	24	23	9	3	26
13	14	13	23	20	17	34	27	13	17	21	32	55	11	24
21	39	14	11	21	15	32	21	17	26	24	26	26	11	4
9	14	36	24	17	25	36	22	32	23	28	9	11	8	10
24	35	18	32	19	21	27	28	8	47	28	24	26	39	17
34	28	55	14	10	32	16	28	13	29	22	34	15	29	16
24	43	27	14	11	9	27	31	22	36	35	29	38	32	28
26	39	42	23	25	37	52	25	52	35	18	18	50	44	12
6	43	18	15	25	19	14	8	20	12	28	28	26	24	18
11	18	31	15	29	24	11	22	32	20	24	14	15	30	27
36	20	30	25	38	20	19	13	9	32	28	35	16	8	38
32	40	18	8	31	26	32	41	14	28	10	3	8	19	15
19	14	25	45	23	30	16	12	10	30	21	7	7	17	22
16	42	14	46	33	11	5	23	31	20	31	19	10	22	23
18	39	8	9	19	30	16	16	25	23	30	28	35	18	14
14	24	31	15	21	20	21	24	12	21	45	17	17	55	13
14	20	21	20	42	40	2	14	6	27	11	29	7	23	16
9	37	38	10	12	20	43	21	23	15	50	8	17	24	21
6	24	34	35	6	29	17	20	24	18	28	41	22	46	9
10	41	19	20	37	52	28	47	24	15	8	18	20	31	27
4	29	55	29	29	25	19	19	25	33	4	16	26	8	10
12	43	22	31	18	16	10	12	15	27	30	7	12	20	13
22	20	36	28	5	4	42	27	13	10	13	41	40	12	15
8	33	19	5	41	10	15	14	33	14	23	8	16	26	24
6	26	25	21	35	28	28	37	20	10	5	22	18	20	8
27	16	36	16	8	14	12	26	30	11	12	45	24	11	38
7	23	25	13	41	40	13	17	17	15	21	16	30	26	3
33	43	9	31	5	37	33	13	20	20	18	28	36	31	26
17	42	10	33	42	26	26	48	30	18	18	26	22	8	13
30	7	6	19	21	21	12	18	11		18	15	35	11	23
18	21	22	26	10	19	24	15	31		58	16	19	13	26
19	15	26	15	32	46	21	13	6		32	15	6	47	21
6	15	24	33	8	13	40	22	17		35	15	18	20	25
6	22	14	22	61	26	26	24	11		26	20	24	14	28
15	27	40	14	30	13	24	27	17		17	14	9	11	51
12	26	10	28	30	24	23	9	22		56	20	7	6	10
10	13	11	31	33	16	16	24	15		28	38	39	35	25
26	43	32	18	14		26	39	37		38	18	10	29	9
21	7	22	36	12		15	16	7		32	10	26	27	35
12	6	12	8	29		26	6	43		12	33	20	15	7
16	17	28	23	12			25	28		6	24	10	16	12
15	30	11	17	24			27	21		18	20	11		19
13	28	12	17	43			17	39		12	6	12		8
20	43	8	26	40			32	35		15	31	19		31
35	18	33	23	32			14	21		15	33	9		12
22	12	31	22	7			20	20		23	26	31		12
23	9	24	16	11			25	11		28	10	20		34
9	12	21	29	4			26	21		6	50	15		18
20	16	50	18	18			26	21		7	24	16		20
17	24	24	23	30			9	27		15	19	17
15	17	30	19	25				20		4	26	52
12	45	24	15	22				45		17	17	24
6	17	31	31	34				16		21	24	5
14	15	32	12	38				33		16	33	38
34	29	20	27	16				19		8	23	13
12	27	43	33	31				27		18	16	10
12	14	11	23	11				29		9	35	21
17	11	27	27	50				24		18	43	14
19	31	11	23	46				27		8	30	5
14	9	24	41	22				16			56	20
25	16	19	22	26				9			15	17
12	23	30	20	17				24			9	40
20	33	7	16	22				21			35	9
23	17	18	44	10				15			47	12
48	5	42	8	9				11			9	17
32	34	17	15	22				18			18	6
27	38	15		28				29				15
13	21	33		10				7				13
20	17	27		13				35				15
25	21			21				20				15
27	18			18				31				19
31	10			25				10				41
8	17			11				30				17
30	32			27				21				13
	71			24				25				16
	32			13				41				31
	46			4				11				18
	27			8				23				22
	28			16				24				11
				19				36				29
				26				20
								13
								29

## Sheet: 3B
Shigella escape time (min)
siRNA-Neg	siRNA-NINL	siRNA-BICDL2	siRNA-Hook1	siRNA-NIN	siRNA-Daple	siRNA-Girdin	siRNA-Trak1	siRNA-Trak2	siRNA-Rab11FIP3	siRNA-BICDL1	siRNA-Hook2	siRNA-Hap1	siRNA-Hook3	siRNA-BICD1
21	37	47	22	17	7	25	13	29	26	16	17	36	71	19
30	19	34	9	15	24	23	9	22	28	35	24	49	34	20
23	40	33	14	23	31	12	25	17	31	27	25	16	44	21
29	40	51	48	43	24	24	35	17	23	16	31	44	23	23
18	41	41	48	13	28	17	23	8	18	19	21	19	10	21
29	29	54	34	36	35	12	61	49	10	14	28	54	44	33
35	14	35	38	38	15	27	30	12	13	8	49	24	41	23
41	35	44	45	41	44	23	19	23	22	41	12	63	22	38
20	14	41	23	37	32	15	12	23	20	61	20	40	19	25
17	20	40	18	36	51	21	28	34	15	27	29	12	32	32
14	23	35	46	45	29	33	25	44	25	29	18	32	32	36
30	26	37	52	16	51	33	27	12	14	45	11	29	36	16
41	17	41	44	19	24	39	53	19	41	7	41	15	8	25
24	26	30	22	43	12	15	42	21	35	33	15	27	37	25
17	37	15	17	57	30	24	7	16	14	31	28	43	33	23
30	27	51	8	21	13	13	32	19	22	30	33	17	29	24
20	42	31	39	17	28	29	34	32	25	28	29	22	46	30
35	16	38	37	33	24	23	20	34	41	30	19	22	25	41
25	32	19	32	61	22	23	20	32	28	29	12	27	27	40
41	28	14	37	28	24	30	36	53	56	43	33	29	33	20
14	31	48	28	31	30	36	32	20	21	20	30	19	31	44
21	16	10	30	18	59	15	35	32	32	18	33	11	24	37
23	18	12	39	32	57	33	37	38	40	40	26	27	29	30
25	42	18	18	23	39	57	40	33	19	36	20	27	20	15
17	17	11	11	27	22	23	41	24	40	23	23	12	19	23
29	38	27	18	47	17	25	37	37	43	42	22	26	18	21
39	31	18	38	31	52	33	21	32	28	19	17	21	58	40
28	52	25	21	36	14	49	31	22	28	21	27	10	27	29
33	41	49	26	31	44	19	56	31	23	37	36	15	20	11
9	46	45	20	14	19	29	18	45	19	30	21	19	39	13
14	38	20	24	28	57	38	17	22	35	28	25	34	33	32
44	21	17	12	30	29	15	22	29	17	28	18	16	22	17
21	43	19	16	43	45	30	35	29	17	44	23	10	21	18
20	15	29	9	17	21	27	10	50	16	38	18	25	51	12
20	44	21	30	26	34	55	20	34	37	25	30	13	58	30
18	44	19	29	18	40	27	19	41	24	37	18	13	29	9
16	26	25	33	29	19	39	6	37	26	22	25	41	18	13
14	24	12	40	18	10	15	25	15	30	31	24	41	27	28
29	40	49	34	28	25	19	27	22	27	26	16	36	15	38
13	30	48	26	26	15	14	4	38	40	31	26	47	21	36
9	42	16	40	51	12	37	48	51	16	15	34	26	11	17
15	35	43	28	21	35	26	22	33	39	18	53	33	10	24
35	51	22	8	18	25	28	35	25	22	41	12	12	18	29
12	29	18	37	32	44	10	21	28	29	32	29	22	43	40
9	43	35	27	23	40	35	14	24	24	48	37	38	23	18
32	30	40	44	39	23	40	44	28	32	22	39	29	16	24
35	38	23	15	32	61	36	18	28	13	58	24	29	24	33
12	20	34	8	41	34	31	29	35	30	35	29	65	34	17
37	26	57	42	15	40	21	16	30	36	10	25	33	23	15
21	45	32	49	57	22	19	18	35	25	12	41	26	29	20
64	12	11	47	28	33	57	59	21	47	36	5	59	16	27
27	48	24	8	26	40	22	29	30	24	27	10	38	43	12
24	18	20	43	31	29	47	20	12	41	26	29	12	18	30
11	22	18	42	30	27	22	27	19	25	8	33	24	26	33
16	18	34	11	35	21	23	22	14	32	16	23	26	25	29
18	25	35	43	34	11	36	45	14	62	31	34	18	31	12
17	27	24	14	13	24	22	30	22	32	28	12	12	40	16
13	40	32	48	32	24	35	32	8	18	23	42	30	28	19
30	43	22	29	44	26	9	27	31	23	30	21	24	39	29
29	18	34	19	25	16	22	20	26	16	65	21	17	21	16
20	54	18	40	13	44	13	38	21	32	36	11	30	6	53
20	12	38	12	28	17	22	20	39	17	38	52	34	26	7
19	11	18	66	39	13	24	36		44	30	11	17	26	29
18	23	24	35	21	36	20			38	21	25	18	10	18
27	36	19	33	34	28	40			17	30	46	17	11	26
43	33	32	35	17	24	11			39	22	19	55	60	27
26	52	32	19	26	30	47			25	60	34	22	24	23
27	35	34	15	38	22	34			8	34	35	19	28	31
14	39	24	38	32	15	29			22	42	21	15	27	36
36	13	39	24	40	17	46			32	34	20	9	13	65
22	17	12	31	18	44	41			28	19	17	47	15	14
19	20	36	46		39	33			25	31	24	33	20	29
23	30	21	42		25	31			54	10	27	40	24	16
7	21	21	36		31	16			25	21	17	18	12	46
18	49	38	5		58	27			32	15	22	24	35	16
38	21	25	23		27	26			17	18	40		28	18
17	18	69	22		34	33			27	18	22		17	21
3	19	34	20		33	27			19	37	22		30	10
9	52	35	36		35	54				31	36		27	42
9	30	24	28		35	44				10	28		16	20
20	15	30	24		29	20				8	26		54	14
16	14	36	43		47	54				24	12		31	38
31	37	24	47		19	30				6	39		7	20
22	15	34	33		30	29				22	41		40	26
19	22	14	17		15	42				23	29		15
29	37	30	24		27	37				18	19		19
15	39	36	33		35	34				14	54		26
24	20	24	15		36	24				19	30		18
32	18	30	54		17	12				11	24		10
19	38	27	65		31	27				23	30		32
29	48	46	29		55	24				10	25		22
30	28	27	30		19	22					29		46
26	39	22	30		24	17					39		11
54	26	30	42		17	20					31		16
50	30	51	12		35	32					21		19
34	17	16	12		30	27					51		9
30	28	17	30			41					45		18
25	37		54			26					54		15
22	75		17			46					58		19
29	35		31			16					19		18
44	50		39			35					12		22
46	33		25			24					38		44
12	34		31			33					46		28
24			11			44					15		37
			33			14					23		29
			35			27							34
			19			29							26
			9			41							27
			13			24							13
			31			18							32
			25			32
			60

## Sheet: 3C
		siRNA Neg
%Event	Free	38	13	36
	Entrapped	7	0	0
		siRNA NINL
%Event	Free	14	13	9
	Entrapped	14	19	23
		siRNA BICDL2
%Event	Free	10	16
	Entrapped	16	6
		siRNA NIN
%Event	Free	11	14	22
	Entrapped	8	9	9
		siRNA BICD1
%Event	Free	17	17	14
	Entrapped	6	13	3
		siRNA BICDL1
%Event	Free	23	15
	Entrapped	6	3

## Sheet: 3D
% intracellular Shigella with LC3 recruitment
siRNA Neg	siRNA-NINL	siRNA-BICDL2	siRNA-NIN	siRNA-BICDL1	siRNA-BICD1
25	50	60	67	20	100
33	100	0	0	25	33
100	67	100	80	25	0
50	0	20	20	50	0
100	50	33	25	0	25
0	20	33	100	67	0
29	100	0	14	43	0
17	33	0	40	50	0
0	100	0	50	40	0
33	0	100	33	33	33
50	50	50	30	20	0
0	100	33	18	50	60
0	100	40	25	50	0
50	75	100	0	33	75
0	50	71	20	40	100
0	0	50	25	33	20
20	0	43	33	100	40
43	0	0	0	100	67
100	50	0	0	50	100
0	67	50	0	38	100
50	50	75	25	50	100
10	40	100	0	50	0
25	60	100	13	0	50
17	50	40	0	100	50
0	50	25	17	20	0
25	100	33	25	33	0
0	100	25	20	0	0
75	67	100	33	0	0
33	33	100	100	100	33
50	56	33	0	0	33
17	29	50	0	0	20
33	33	50	0	50	33
33	100	25	20	14	100
17	100	50	100	0	100
0	100	14	100	0	100
33	100	60	20	0	0
0	0	50	11	60	50
0	0	33	33	0	100
33	50	67	25	0	0
14	67	50	100	33	50
0	67	100	0	29	50
29	0	17	33	17	50
20	33	0	100	50	0
33	33	17	43	50	67
100	25	43	50	50	100
0	20	0	50	0	50
0	50	33	100	80	100
0	0	20	100	33	0
33	100	31	20	25	33
0	33	40	33	45	50
50	20	0	30	50	0
60	60	0	17	40	0
67	40	17	33	57	0
25	17	33	0	0	25
0	0	83	50	100	6
0	100	0	50	25	0
0	25	20	14	50	0
0	100	0	25	25	50
	0	20	0	0	33
	33	22	25	0	20
	25	33	100	11	0
	20	17	22	17	0
	50	100	17	25	100
	50	50	100	17	100
	40	50	67	50	0
	17	20	43	33	25
	0	25	67	14	25
	0	0	0	40	45
	0	50	33	14	0
	14	0	20	0	0
	33	0	17	50	0
	67	0	50	0	0
	57	57	0	0	17
	0	100	0	43	33
	0	67	0	75	33
	0	20	0	33	50
	0	25	100	43	0
	25	30	0	10	0
	100	0	13	29	67
	100	0	40	25	0
	50	38	0	0	0
	50	10	50	8	17
	25	71	0	27	33
	67	45	20	14	33
	50	14	0	43	0
	0	0	50	25	25
	0	0	0	40	30
	0	0	20	9	0
	0	0	29	50	0
	67	0	17	0	0
	100	50	33	17	20
	25	40	25	36	0
	0	0	20	50	0
	60	100	20	27	25
	0	67	0	25	0
	100	100	100	0	17
	0	0	0	17	25
	100	50	50	0	50
	50	100	40	0	50
	0	0	20	67	40
	57	0	100	10	0
	0	25	33	20	17
	0	0	11	100	33
	33	0	50	33	18
	57	33	17	25	0
	100	0	20	60	35
	67	0	0	67	0
	25	100	0	25	0
	67	80	40	0	0
	100	60	0	0	20
	0	100	0	50	33
	67	60	0	0	0
	50	100	50	50	0
	50	0	33	0	0
	100	0	0	38	50
	40	100	60	33	17
	33	50	0	0	0
	50	100	0	41	20
	0	100		50	17
	50	50		25	0
	100	80		0	0
	100	75		0	0
		100		0	0
		50		40	0
		75		0	0
		67		0	0
		75		0	0
		100		20	0
		33		0	0
		25		0	0
				0
				0
				0
				50
				0
				0
				0
				50
				0
				20
				0
				13
				60
				80
				0
				0
				50
				0

[truncated: 25 more sheets: 4B, 4C, 4D, 4E, 5A, 5B, 5D, 5E, 5F, 5G, S1B, S1C, S1D, S1E, S2A, S2B, S2C, S2D, S3A, S3B …]
